# Supplementary material for: Differential Impact of Calcium and Vitamin D on Body Composition Changes in Post-Menopausal Women Following a Restricted Energy Diet and Exercise Program
Source: Nutrients. 2020 Mar 7;12(3):713. doi: 10.3390/nu12030713 (PMC7146554; doi:10.3390/nu12030713)
Supplement: Supplementary file 1 [file nutrients-12-00713-s001.zip]

Archive with 1 entries (1 files):
- nutrients-705593-supplementary.xlsx
