# Supplementary material for: Differential Impact of Calcium and Vitamin D on Body Composition Changes in Post-Menopausal Women Following a Restricted Energy Diet and Exercise Program
Source: Nutrients. 2020 Mar 7;12(3):713. doi: 10.3390/nu12030713 (PMC7146554; doi:10.3390/nu12030713)
Supplement: Supplementary file 1 [file nutrients-12-00713-s001.zip › nutrients-705593-supplementary.xlsx]

## Sheet: S1. Demographics
Supplemental Table 1. Participant demographics at baseline.
	CTL									LCHC									LCHP
Variable	PLA			Ca			Ca+D			PLA			Ca			Ca+D			PLA			Ca			Ca+D			Mean			Diet P-level	Supplement P-level	DxS P-level
Age (yrs)	55.25	±	4.4	57.8	±	2.4	56.09	±	5	55.15	±	6	54.17	±	3.1	54.35	±	4	54.3	±	3.3	52.95	±	5.2	52.4	±	4.8	51.3	±	4.5	0.107	0.716	0.645
Height (cm)	162.401	±	6.76933	163.703	±	5.04815	158.577	±	6.58744	161.778	±	6.80545	166.546	±	6.87997	162.56	±	6.51843	163.635	±	6.69709	161.424	±	4.45295	161.84	±	6.01871	162.592	±	6.39229	0.563	0.304	0.209
Weight (kg)	85.922	±	6.54222	88.2381	±	7.23493	80.0485	±	14.3981	85.0966	±	13.8536	92.4863	±	15.8724	86.7607	±	21.5542	93.0089	±	16.3517	91.6112	±	14.4816	94.9314	±	18.2005	89.3077	±	15.9291	0.075	0.589	0.557
BMI (kg/m2)	32.7	±	2.48841	39.3616	±	6.25973	31.8396	±	5.79518	32.6089	±	4.13748	34.031	±	6.66781	32.6377	±	6.60715	34.6811	±	5.64043	35.2119	±	6.05604	36.4228	±	6.54946	33.8275	±	5.74539	0.079	0.824	0.921
Fat Mass (kg)	36.5627	±	5.33707	39.71	±	14.38	33.804	±	10.4093	36.0256	±	7.44589	40.2015	±	10.5657	36.7888	±	12.6091	40.7307	±	8.78213	40.7898	±	10.1841	42.1603	±	12.0158	38.7718	±	10.0669	0.101	0.475	0.721
Fat Free Mass (kg)	43.3982	±	2.17289	42.7972	±	1.02728	40.3904	±	5.17753	42.8686	±	7.19459	45.1725	±	5.63317	43.5748	±	7.86703	45.8683	±	7.55332	44.7841	±	4.75803	46.5852	±	7.3738	44.2039	±	6.24311	0.059	0.861	0.519
Body Fat (%)	45.5333	±	3.63971	47.6714	±	3.62662	44.7273	±	6.28587	45.5125	±	3.78433	46.5714	±	4.75585	45.0941	±	3.6494	46.8077	±	2.8602	47.0526	±	5.05353	47.0188	±	5.42786	46.2256	±	4.47527	0.379	0.324	0.867
Waist:Hip Ratio	0.8317	±	0.03808	0.8343	±	0.04982	0.8033	±	0.03568	0.8283	±	0.07841	0.8113	±	0.06147	0.8269	±	0.05528	0.8161	±	0.0723	0.7953	±	0.05797	0.8274	±	0.05125	0.8176	±	0.05861	0.683	0.7	0.487
Peak VO2 (ml/kg/min)	20.6444	±	2.13255	18.1	±	3.72916	20.0773	±	3.86532	19.5688	±	4.12419	17.8143	±	3.27754	19.9882	±	2.60933	18.1462	±	2.70789	20.2211	±	4.78105	19.7313	±	3.37653	19.35	±	3.58299	0.844	0.314	0.143
Bench Press 1RM (kg/kg)	0.3306	±	0.06029	0.2988	±	0.03947	0.3271	±	0.08999	0.3231	±	0.08721	0.3166	±	0.07931	0.3331	±	0.09406	0.3007	±	0.06509	0.2998	±	0.07897	0.3182	±	0.10068	0.3166	±	0.08078	0.546	0.522	0.982
Leg Press 1RM (kg/kg)	1.9041	±	0.53839	1.6972	±	0.29852	1.702	±	0.66432	1.6627	±	0.40806	1.5805	±	0.34798	1.606	±	0.52373	1.4091	±	0.33941	1.5129	±	0.42316	1.6612	±	0.47011	1.6161	±	0.45263	0.098	0.798	0.498
Resting Energy Expenditure (kcals/d)	1703.36	±	197.44	1611.49	±	81.0923	1530.85	±	255.959	1532.41	±	239.576	1615.24	±	213.563	1562.89	±	230.898	1679.72	±	299.996	1665.23	±	226.384	1781.12	±	250.811	1631.25	±	240.314	0.014	0.968	0.189
Resting Energy Expenditure (kcals/kg/d)	19.8533	±	2.10824	18.348	±	1.50071	19.3789	±	2.89943	18.1309	±	2.16369	17.6765	±	2.15653	18.3963	±	2.37634	18.1838	±	2.14299	18.3579	±	2.26055	19.167	±	3.13688	18.4975	±	2.39133	0.14	0.274	0.809
Data are presented as mean ± standard deviations. CTL = no diet + exercise control, LCHC = low calorie high carbohydrate diet, LCHP = low calorie high protein diet, PLA = placebo, Ca = calcium as carbonate, Ca+D = calcium as citrate malate with Vitamin D, S = supplement, D = diet, DxS = diet x supplement. Multivariate GLM analysis revealed overall Wilks' Lamba diet (p=0.295), supplement (p=0.886)…

## Sheet: S2. Diet
Supplemental Table 2. Absolute energy and macronutrient intake.
Variable	Diet	Supplement	Baseline			10 Weeks			14 Weeks			Mean (SEM)			P-level
Energy Intake	CTL		1861.68	±	693.825	1506.65	±	512.132	1446.68	±	358.129	1707.13	±	99.429	D	0.198
(kcal/d)	LCHC		1768.95	±	527.196	1201.71	±	316.574	1515.86	±	544.139	1488.08	±	68.613	S	0.219
	LCHP		1719.64	±	527.631	1314.6	±	315.665	1726.9	±	406.348	1579.14	±	69.125	S×D	0.365
		PLA	1805.99	±	379.432	1277.63	±	356.612	1441.01	±	357.4	1514.76	±	75.161	T×D	0.154
		Ca	1795.62	±	758.856	1375.38	±	379.852	1707.28	±	552.411	1717.34	±	94.576	T×S	0.485
		Ca+D	1724.63	±	531.231	1327.99	±	378	1596.81	±	452.348	1542.26	±	69.125	T×S×D	0.166
	CTL	PLA	1858.41	±	394.843	1637.8	±	397.39	1413.18	±	374.889				T	< 0.001
		Ca	2807.86	±	1495.18	1417.04	±	567.333	1816.93	±	1.06773
		Ca+D	1549.57	±	416.649	1506.65	±	512.132	1356.76	±	356.428
	LCHC	PLA	1715.48	±	442.599	1083.73	±	201.791	1371.88	±	400.544
		Ca	1716.59	±	804.604	1290.67	±	350.364	1494.01	±	648.938
		Ca+D	1851.27	±	345.452	1224.27	±	365.129	1644.84	±	583.782
	LCHP	PLA	1859.16	±	330.382	1143.69	±	145.622	1549.5	±	324.091
		Ca	1632.13	±	408.697	1432.02	±	404.958	1848.79	±	516.998
		Ca+D	1713.45	±	761.261	1310.69	±	260.43	1722.83	±	303.896
	Time		1771.69	±	527.631	1326.26	±	368 *	1580.62	±	463 *
CHO Intake	CTL		219.664	±	75.7228	180.332	±	69.9608	193.063	±	68.706	208.626	±	14.814	D	0.012
(g/d)	LCHC		222.239	±	59.948	155.024	±	44.9512	184.819	±	85.5838	186.405	±	10.2	S	0.36
	LCHP		203.353	±	76.3346	77.0009	±	34.4 †^	189.106	±	76.798	155.624	±	10.3 †^	S×D	0.662
		PLA	222.004	±	52.6755	137.777	±	64.3907	160.25	±	53.1364	173.231	±	11.198	T×D	0.008
		Ca	216.778	±	79.2133	125.989	±	56.1465	200.775	±	97.8412	198.614	±	14.091	T×S	0.141
		Ca+D	206.253	±	75.9974	129.376	±	73.5027	201.933	±	73.0149	178.81	±	10.299	T×S×D	0.425
	CTL	PLA	218.202	±	47.1269	195.547	±	56.7385	171.87	±	61.2811				T	< 0.001
		Ca	325.445	±	126.5	176.72	±	61.094	238.575	±	105.083
		Ca+D	185.867	±	60.3042	166.322	±	90.7823	199.085	±	69.9888
	LCHC	PLA	220.464	±	55.373	145.864	±	28.0013	159.749	±	49.7251
		Ca	224.911	±	74.2282	155.89	±	49.6587	178.581	±	100.186
		Ca+D	221.54	±	58.6625	161.474	±	54.7563	209.17	±	97.5147
	LCHP	PLA	227.602	±	63.485	70.5717	±	35.3525	149.213	±	55.9774
		Ca	186.304	±	56.0869	91.4589	±	40.1967	209.637	±	102.75
		Ca+D	204.345	±	104.693	65.5575	±	22.7409	195.928	±	47.6781
	Time		214.398	±	69.673	131.02	±	64.9 *	188.386	±	77.3 *
Fat Intake	CTL		80.4736	±	38.1881	61.1943	±	21.919	51.1629	±	22.5479	67.051	±	4.931	D	0.239
(g/d)	LCHC		74.1509	±	25.9507	41.8143	±	16.3 †^	60.3852	±	25.8013	58.517	±	3.403	S	0.469
	LCHP		70.6274	±	23.8996	58.5883	±	18.1697	67.1817	±	18.93	65.503	±	3.428	S×D	0.435
		PLA	73.9911	±	21.8575	50.1547	±	18.7928	60.6563	±	20.3739	62.114	±	3.728	T×D	0.013
		Ca	76.3483	±	35.5317	55.2239	±	22.4039	64.2872	±	26.911	67.989	±	4.691	T×S	0.318
		Ca+D	72.8883	±	27.7973	53.0004	±	19.9814	58.2904	±	22.5953	60.968	±	3.428	T×S×D	0.033
	CTL	PLA	80.7617	±	22.1788	64.91	±	21.9952	58.3533	±	22.8875				T	< 0.001
		Ca	129.195	±	90.4 †^	41.375	±	8.01152	59.705	±	35.2634
		Ca+D	63.945	±	19.6654	64.085	±	23.8497	41.125	±	18.3626
	LCHC	PLA	65.6786	±	24.9405	37.0914	±	9.47355	54.3014	±	20.5051
		Ca	75.03	±	22.6908	48.7843	±	20.7688	61.0257	±	34.2396
		Ca+D	80.0567	±	29.9426	40.0667	±	16.6631	64.6189	±	24.1491
	LCHP	PLA	76.9183	±	17.8758	50.64	±	13.3967	70.3733	±	17.0219
		Ca	65.63	±	21.1061	63.31	±	24.0268	67.8422	±	21.805
		Ca+D	71.5313	±	31.4778	59.2375	±	12.8971	64.045	±	18.8508
	Time		74.2755	±	28.2796	52.7663	±	20.1 *	60.8387	±	23.1 *
PRO Intake	CTL		66.5321	±	17.6807	63.5421	±	19.4312	54.5164	±	12.6008	61.708	±	4.52	D	<0.001
(g/d)	LCHC		66.3278	±	16.6047	52.0826	±	11.9979	64.5191	±	21.6832	61.254	±	3.119	S	0.574
	LCHP		72.6204	±	21.5318	118.216	±	33.2 †^	95.5465	±	24.5727	94.336	±	3.1 †^	S×D	0.435
		PLA	69.8958	±	18.441	71.2095	±	28.9589	68.4463	±	24.6394	70.325	±	3.417	T×D	<0.001
		Ca	76.5556	±	17.3993	88.035	±	44.837	82.5783	±	31.1005	75.856	±	4.3	T×S	0.208
		Ca+D	61.793	±	18.3093	81.2543	±	40.2833	72.0804	±	25.5709	71.117	±	3.143	T×S×D	0.776
	CTL	PLA	70.82	±	19.7548	68.0467	±	19.7402	56.1733	±	15.9092				T	0.176
		Ca	73.325	±	5.81949	47.855	±	25.3215	65.815	±	4.82954
		Ca+D	59.98	±	17.9923	64.2667	±	18.449	49.0933	±	8.08792
	LCHC	PLA	68.4629	±	20.1961	48.6886	±	12.0795	66.7643	±	27.7843
		Ca	74.9571	±	18.3749	56	±	13.994	62.2229	±	26.4377
		Ca+D	57.9556	±	7.14685	51.6756	±	10.7638	64.5589	±	13.4436
	LCHP	PLA	70.6433	±	18.4382	100.647	±	26.3119	82.6817	±	24.0462
		Ca	78.5167	±	19.4084	121.88	±	38.141	102.136	±	25.7906
		Ca+D	67.47	±	26.5592	127.271	±	30.5322	97.7825	±	22.8283
	Time		68.7877	±	18.8111	80.1077	±	38.5406	74.079	±	27.2313
Data presented as mean ± standard Deviations. CTL = no diet + exercise control, LCHC = low calorie high carbohydrate diet, LCHP = low calorie high protein diet, PLA = placebo, Ca = calcium as carbonate, Ca+D = calcium as citrate malate with Vitamin D, T = time , S = supplement, D = diet. The overall GLM multivariate analysis revealed Wilks' Lambda time (p<0.001), time x diet (p<0.001), time x sup…

## Sheet: S3. REE
Supplemental Table 3. Resting energy expenditure.
Variable	Diet	Supplement	Baseline			10 Weeks			14 Weeks			Mean (SEM)			P-level
Resting Energy Expenditure	CTL		1627.97	±	224.943	1587.89	±	187.599	1541.88	±	247.272	1707.13	±	99.429	D	0.15
(kcal/d)	LCHC		1617.14	±	209.773	1546.1	±	221.313	1540.42	±	261.049	1488.08	±	68.613	S	0.989
	LCHP		1726.77	±	285.523	1601.9	±	250.085	1639.3	±	272.677	1579.14	±	69.125	S×D	0.285
		PLA	1570.97	±	195.52	1570.97	±	195.52	1599.94	±	236.349	1589.78	±	39.465	T×D	0.303
		Ca	1569.57	±	218.423	1569.57	±	218.423	1556.67	±	252.022	1570.14	±	31.144	T×S	0.584
		Ca+D	1590.66	±	260.619	1590.66	±	260.619	1580	±	305.309	1654.53	±	31.528	T×S×D	0.041
	CTL	PLA	1677.14	±	203.774	1612.22	±	126.273	1641.84	±	171.941				T	< 0.001
		Ca	1692.04	±	184.949	1636.02	±	180.141	1534.44	±	181.351
		Ca+D	1530.85	±	255.959	1526.38	±	234.331	1457.09	±	326.263
	LCHC	PLA	1567.94	±	209.134	1560.91	±	210.057	1586.89	±	250.648
		Ca	1641.05	±	231.748	1539.8	±	245.931	1473.65	±	279.586
		Ca+D	1635.71	±	181.213	1539.26	±	211.111	1586.03	±	241.09
	LCHP	PLA	1688.43	±	290.061	1552.29	±	226.683	1584	±	270.814
		Ca	1656.42	±	214.755	1569.42	±	206.254	1666.09	±	218.524
		Ca+D	1835.06	±	329 ^	1679.83	±	303 *	1659.21	±	330.795
	Time		1660.62	±	247.547	1576.87	±	225 *	1577.65	±	265 *
Resting Energy Expenditure	CTL		19.3989	±	2.25569	19.0371	±	2.00601	18.4356	±	2.53211	18.929	±	0.351	D	0.206
(kcal/kg/d)	LCHC		18.0584	±	2.26786	18.134	±	2.34333	18.1404	±	2.64604	18.205	±	0.277	S	0.22
	LCHP		18.5417	±	2.48696	17.8935	±	2.13203	18.3051	±	2.36133	18.215	±	0.28	S×D	0.094
		PLA	18.6527	±	2.14799	18.4188	±	1.94116	18.7773	±	2.13902	18.711	±	0.311	T×D	0.13
		Ca	18.136	±	2.11486	17.9217	±	2.37319	17.808	±	2.5439	18.02	±	0.299	T×S	0.61
		Ca+D	18.9409	±	2.83393	18.4864	±	2.28911	18.3124	±	2.7166	18.617	±	0.302	T×S×D	0.078
	CTL	PLA	19.9326	±	2.00345	19.344	±	1.81538	19.7024	±	1.78117				T	0.167
		Ca	18.8302	±	1.64324	18.3602	±	1.81838	17.2196	±	2.23254
		Ca+D	19.3789	±	2.89943	19.3121	±	2.33855	18.279	±	2.9645
	LCHC	PLA	18.2643	±	2.10136	18.8447	±	1.82595	19.3725	±	2.44504
		Ca	17.5828	±	2.15022	17.5846	±	2.86159	16.8369	±	2.52637
		Ca+D	18.5173	±	2.61799	18.1573	±	1.91542	18.6824	±	2.32452
	LCHP	PLA	18.1546	±	2.06182	17.3016	±	1.71188	17.4788	±	1.36267
		Ca	18.4194	±	2.23604	18.0861	±	2.04545	19.262	±	2.12363
		Ca+D	19.0104	±	3.09171	18.2066	±	2.54232	18.0115	±	2.98543
	Time		18.5578	±	2.38729	18.2593	±	2.21735	18.2721	±	2.49833
Respiratory Exchange Ratio	CTL		0.7903	±	0.07234	0.8026	±	0.04423	0.7935	±	0.07351	0.796	±	0.008	D	0.567
(VCO2/VO2)	LCHC		0.8408	±	0.10 †	0.7929	±	0.06 *	0.7846	±	0.07 *	0.805	±	0.007	S	0.076
	LCHP		0.8057	±	0.07082	0.7787	±	0.06 *	0.805	±	0.06259	0.797	±	0.007	S×D	0.973
		PLA	0.8274	±	0.10146	0.8079	±	0.06648	0.7961	±	0.07772	0.81	±	0.008	T×D	0.012
		Ca	0.8209	±	0.08951	0.7947	±	0.0527	0.7944	±	0.05869	0.802	±	0.007	T×S	0.548
		Ca+D	0.7987	±	0.06396	0.7675	±	0.05435	0.7927	±	0.07076	0.786	±	0.007	T×S×D	0.703
	CTL	PLA	0.777	±	0.08731	0.834	±	0.03406	0.809	±	0.09445				T	0.04
		Ca	0.8056	±	0.07143	0.7956	±	0.03972	0.7842	±	0.04822
		Ca+D	0.7898	±	0.062	0.7798	±	0.042	0.7871	±	0.0736
	LCHC	PLA	0.862	±	0.11785	0.8096	±	0.06385	0.7873	±	0.08022
		Ca	0.8405	±	0.11199	0.7965	±	0.0602	0.7902	±	0.06403
		Ca+D	0.8186	±	0.062	0.77	±	0.06794	0.7737	±	0.07219
	LCHP	PLA	0.8264	±	0.08073	0.7874	±	0.08215	0.7961	±	0.06581
		Ca	0.8059	±	0.0651	0.792	±	0.05203	0.8047	±	0.05886
		Ca+D	0.7874	±	0.06672	0.7569	±	0.04963	0.8131	±	0.06649
	Time		0.8157	±	0.08643	0.7899	±	0.06 *	0.7943	±	0.07 *
Data presented as mean ± standard Deviations. CTL = no diet + exercise control, LCHC = low calorie high carbohydrate diet, LCHP = low calorie high protein diet, PLA = placebo, Ca = calcium as carbonate, Ca+D = calcium as citrate malate with Vitamin D, T = time , S = supplement, D = diet. The overall GLM multivariate analysis revealed Wilks' Lambda time (p<0.001), time x diet (p<0.001), time x sup…

## Sheet: S4. Body Composition
Supplemental Table 4. Body composition.
Variable	Diet	Supplement	Baseline			10 Weeks			14 Weeks			Mean (SEM)			P-level
Weight	CTL		84.475	±	11.3306	84.0846	±	11.7949	84.0925	±	12.0849	84.544	±	2.898	D	0.09
(kg)	LCHC		90.5231	±	17.3406	85.9522	±	16.2	85.4051	±	16	86.95	±	2.258	S	0.597
	LCHP		94.6382	±	17.5195	90.9423	±	17.1	90.7735	±	17	92.2	±	2.295	S×D	0.447
		PLA	88.5073	±	13.4474	86.0039	±	12.7879	85.7193	±	12.8422	86.535	±	2.573	T×D	0.154
		Ca	92.6542	±	14.6444	88.8328	±	13.5181	88.4416	±	13.3344	89.928	±	2.454	T×S	0.552
		Ca+D	90.393	±	20.7681	87.0496	±	20.3596	86.9131	±	20.1641	87.232	±	2.474	T×S×D	0.401
	CTL	PLA	84.3101	±	8.00181	83.7744	±	7.83661	83.6041	±	8.77655				T	< 0.001
		Ca	90.0686	±	8.48789	89.5011	±	10.0279	89.7558	±	10.6298
		Ca+D	80.0485	±	14.3981	79.935	±	14.9093	79.9028	±	14.6765
	LCHC	PLA	86.5475	±	13.1599	83.3468	±	12.6737	82.454	±	12.6075
		Ca	94.415	±	16.4694	88.6912	±	14.2595	88.0374	±	13.8064
		Ca+D	89.3094	±	21.7022	84.9056	±	21.6081	84.8465	±	21.2985
	LCHP	PLA	93.6051	±	15.8678	90.4433	±	15.1434	90.7287	±	14.6564
		Ca	91.9905	±	15.3489	88.6561	±	14.8189	88.2336	±	14.6203
		Ca+D	98.5208	±	21.2371	93.951	±	21.3661	93.6701	±	21.3391
	Time		90.6487	±	16.5513	87.3858	±	15.8 *	87.1106	±	15.7 *
Fat Mass	CTL		36.4736	±	8.13199	35.553	±	7.96012	35.0202	±	7.83292	35.885	±	1.834	D	0.102
(kg)	LCHC		39.1215	±	10.3933	35.7349	±	10.2 *	35.4527	±	10.6 *	36.491	±	1.429	S	0.352
	LCHP		42.3786	±	11.0 †	39.2464	±	10.8 *	38.9465	±	10.8 *	40.199	±	1.453	S×D	0.537
		PLA	38.1888	±	7.47685	35.6662	±	7.30716	35.5257	±	7.42669	36.32	±	1.628	T×D	0.008
		Ca	41.2203	±	9.85971	38.4506	±	9.50296	38.2826	±	9.90907	39.362	±	1.553	T×S	0.708
		Ca+D	39.4699	±	12.8211	36.6429	±	12.5339	35.9022	±	12.4887	36.893	±	1.565	T×S×D	0.417
	CTL	PLA	35.7465	±	5.65516	34.0233	±	4.95732	34.0435	±	5.7144				T	< 0.001
		Ca	40.5444	±	6.26064	39.7296	±	6.46176	38.4446	±	6.1002
		Ca+D	33.804	±	10.4093	33.5264	±	10.2799	33.1064	±	10.1604
	LCHC	PLA	37.0228	±	6.90903	34.0865	±	7.02334	33.6204	±	6.78622
		Ca	41.4335	±	10.5846	38.0891	±	10.0761	38.3177	±	11.1841
		Ca+D	38.1377	±	12.8412	34.2445	±	12.7927	33.4651	±	12.6374
	LCHP	PLA	41.1826	±	8.6054	38.5324	±	8.49344	38.6259	±	8.5319
		Ca	41.3215	±	10.9125	38.2128	±	10.4956	38.1627	±	10.4091
		Ca+D	44.6142	±	13.0239	41.034	±	13.1441	40.109	±	13.3372
	Time		39.7223	±	10.3238	37.0091	±	10.0 *	36.6615	±	10.2 *
Fat Free Mass	CTL		42.0119	±	3.99985	42.6424	±	4.49466	43.127	±	4.56 *	42.699	±	1.141	D	0.112
(kg)	LCHC		44.6753	±	6.99106	44.0486	±	6.56389	44.1538	±	6.74612	44.226	±	0.889	S	0.966
	LCHP		46.0147	±	6.95267	45.4259	±	6.50484	45.6115	±	6.66843	45.739	±	0.904	S×D	0.461
		PLA	44.061	±	6.49833	44.1764	±	5.99384	44.1418	±	6.10621	44.077	±	1.013	T×D	0.013
		Ca	44.8795	±	5.18192	44.3024	±	4.83894	44.4276	±	5.00009	44.425	±	0.966	T×S	0.517
		Ca+D	44.6456	±	7.92206	44.2156	±	7.6333	44.7911	±	7.76183	44.162	±	0.974	T×S×D	0.067
	CTL	PLA	42.6141	±	3.21634	43.7465	±	3.41225	43.7055	±	3.62388				T	0.241
		Ca	43.3246	±	2.61572	43.4717	±	3.60791	45.0418	±	4.21045
		Ca+D	40.3904	±	5.17753	40.9603	±	5.72212	41.0343	±	5.09331
	LCHC	PLA	43.2189	±	7.26992	43.2062	±	6.71527	42.9072	±	6.82626
		Ca	45.7966	±	6.29859	44.466	±	5.63249	44.4049	±	5.67192
		Ca+D	44.6368	±	7.76529	44.3346	±	7.84534	45.0658	±	8.14745
	LCHP	PLA	45.9966	±	7.27285	45.523	±	6.72377	45.7762	±	6.70323
		Ca	44.638	±	4.77167	44.5361	±	4.61753	44.1456	±	4.80279
		Ca+D	47.5792	±	8.65633	46.3421	±	8.20856	47.1165	±	8.32038
	Time		44.5533	±	6.53748	44.2355	±	6.168	44.4598	±	6.3031
Body Fat	CTL		45.98	±	4.73457	45.0133	±	4.34985	44.37	±	4.2 *	45.217	±	0.814	D	0.242
(%)	LCHC		46.258	±	4.03955	44.262	±	4.7 *	43.956	±	5.1 *	44.68	±	0.635	S	0.141
	LCHP		47.4458	±	4.47884	45.7354	±	4.7 *	45.4375	±	4.9 *	46.2	±	0.645	S×D	0.552
		PLA	46.2462	±	3.35895	44.4231	±	3.53631	44.3436	±	3.73073	44.937	±	0.723	T×D	<0.001
		Ca	47.3745	±	4.55347	45.9319	±	4.82417	45.7128	±	5.15362	46.488	±	0.69	T×S	0.412
		Ca+D	46.1786	±	4.9906	44.4643	±	5.16856	43.6167	±	5.27899	44.672	±	0.695	T×S×D	0.08
	CTL	PLA	45.42	±	3.45022	43.6	±	2.9	43.58	±	3.4				T	<0.001
		Ca	48.1333	±	3.27261	47.5222	±	2.85735	45.8889	±	2.4
		Ca+D	44.7273	±	6.28587	44.2455	±	5.67598	43.8364	±	5.73939
	LCHC	PLA	46.08	±	3.78119	43.94	±	4.2	43.8067	±	4
		Ca	47.04	±	4.43804	45.655	±	5.09111	45.71	±	5.84348
		Ca+D	45.3933	±	3.79162	42.7267	±	4.4	41.7667	±	4.5
	LCHP	PLA	47.0143	±	2.85465	45.5286	±	3.12371	45.4643	±	3.68147
		Ca	47.3667	±	5.34922	45.4444	±	5.3	45.6278	±	5.6
		Ca+D	47.9125	±	4.79053	46.2438	±	5.18472	45.2	±	5.4
	Time		46.6383	±	4.38681	44.9906	±	4.6 *	44.6078	±	4.9 *
Bone Mineral Content	CTL		1680.68	±	260.142	1667.18	±	252.266	1666.72	±	239.501	1678.93	±	48.514	D	0.347
(g)	LCHC		1748.2	±	247.783	1736.27	±	254.719	1731.05	±	222.66	1739.54	±	37.798	S	0.558
	LCHP		1769.97	±	291.888	1770.81	±	304.339	1774.82	±	307.754	1769.17	±	38.427	S×D	0.552
		PLA	1719.13	±	272.079	1686.74	±	268	1698.32	±	237.771	1698.75	±	43.075	T×D	0.579
		Ca	1745.08	±	238.76	1761.84	±	255.821	1760.96	±	250.356	1762.76	±	41.091	T×S	0.026
		Ca+D	1755.34	±	298.938	1743.77	±	301.187	1732.04	±	298.166	1726.13	±	41.413	T×S×D	0.537
	CTL	PLA	1697.21	±	298.914	1654.43	±	265.122	1679.65	±	235.138				T	0.191
		Ca	1794.57	±	239.861	1803.68	±	256.238	1774.22	±	259.522
		Ca+D	1572.48	±	212.103	1567.1	±	202.021	1567	±	202.971
	LCHC	PLA	1738.42	±	273.816	1696.73	±	289.83	1711.51	±	239.215
		Ca	1719.81	±	241.441	1732.79	±	243.711	1735.11	±	237.466
		Ca+D	1795.83	±	238.988	1780.45	±	242.266	1745.17	±	197.794
	LCHP	PLA	1714.11	±	270.112	1699.12	±	262.711	1697.53	±	254.722
		Ca	1748.42	±	244.882	1773.21	±	278.832	1783.05	±	271.081
		Ca+D	1843.1	±	355.788	1830.85	±	365.567	1833.19	±	384.656
	Time		1740.54	±	268.083	1733.03	±	274.609	1732.39	±	262.636
Data presented as mean ± standard Deviations. CTL = no diet + exercise control, LCHC = low calorie high carbohydrate diet, LCHP = low calorie high protein diet, PLA = placebo, Ca = calcium as carbonate, Ca+D = calcium as citrate malate with Vitamin D, T = time , S = supplement, D = diet. The overall GLM multivariate analysis revealed Wilks' Lambda time (p<0.001), time x diet (p<0.001), time x sup…

## Sheet: S5. Resting & Aerobic Capacity
Supplemental Table 5. Resting Hemodynamics and aerobic capacity.
Variable	Diet	Supplement	Baseline			10 Weeks			14 Weeks			Mean (SEM)			P-level
Resting Heart Rate	CTL		68.85	±	8.245	67.26	±	10.797	68.67	±	8.927	68.401	±	1.466	D	0.105
(bpm)	LCHC		68.73	±	7.902	67.57	±	9.515	72.14	±	10.7	69.758	±	1.137	S	0.993
	LCHP		68.32	±	10.843	65.41	±	10.308	65.8	±	9.829	66.267	±	1.175	S×D	0.414
		PLA	69.57	±	9.986	66.2	±	9.731	69.2	±	10.315	68.216	±	1.256	T×D	0.204
		Ca	67.91	±	9.947	67.51	±	9.098	68.6	±	10.786	68.19	±	1.285	T×S	0.544
		Ca+D	68.5	±	6.877	66.21	±	11.731	69.24	±	9.848	68.02	±	1.262	T×S×D	0.863
	CTL	PLA	70.2	±	9.09	67.6	±	11.138	72.4	±	11.067				T	0.1412
		Ca	68.83	±	12.189	70.5	±	6.473	67.17	±	7.705
		Ca+D	67.64	±	4.965	65.18	±	12.624	66.09	±	6.685
	LCHC	PLA	71.36	±	8.13	68.07	±	8.297	70.86	±	8.857
		Ca	66.47	±	7.508	66.37	±	10.746	71.42	±	12.08
		Ca+D	69.27	±	7.837	69	±	9.306	75	±	10.742
	LCHP	PLA	66.73	±	12.846	62.55	±	9.964	64.18	±	10.381
		Ca	69.11	±	11.702	67.72	±	8.079	66.11	±	9.964
		Ca+D	68.58	±	7.891	64.58	±	13.324	66.83	±	9.796
	Time		68.61	±	9.085	66.71	±	10.082	68.98	±	10.273
Systolic Blood Pressure	CTL		130.96	±	15.888	131.74	±	14.26	122.37	±	12.242	128.668	±	2.323	D	0.593
(mmHg)	LCHC		130.3	±	16.406	125.27	±	13.49	123.07	±	14.742	125.782	±	1.801	S	0.05
	LCHP		130.49	±	17.931	124.44	±	14.61	123.49	±	14.407	126.178	±	1.862	S×D	0.427
		PLA	132.31	±	18.303	131.89	±	12.981	123.23	±	12.565	129.365	±	1.99	T×D	0.322
		Ca	134.02	±	16.348	125.26	±	15.194	124.28	±	15.589	128.404	±	2.037	T×S	0.055
		Ca+D	124.26	±	13.946	122.62	±	13.041	121.32	±	13.282	122.859	±	2	T×S×D	0.661
	CTL	PLA	131	±	18.433	135.9	±	10.311	119.2	±	12.761				T	<0.001
		Ca	137.67	±	18.822	130.67	±	17.42	122.67	±	15.68
		Ca+D	127.27	±	11.464	128.55	±	15.877	125.09	±	10.094
	LCHC	PLA	131.5	±	15.907	128.57	±	12.635	119.57	±	11.015
		Ca	131.89	±	16.336	125.47	±	15.389	126.21	±	17.753
		Ca+D	126	±	17.911	120.73	±	10.518	122.09	±	13.134
	LCHP	PLA	134.55	±	22.273	132.45	±	15.423	131.55	±	11.021
		Ca	135.06	±	16.206	123.22	±	14.683	122.78	±	13.671
		Ca+D	119.92	±	11.82	118.92	±	11.261	117.17	±	15.689
	Time		130.53	±	16.713	126.53	±	14.279	123.05	±	13.938
Diastolic Blood Pressure	CTL		81.78	±	9.171	80.04	±	9.878	76.11	±	7.587	79.021	±	1.251	D	0.727
(mmHg)	LCHC		82.77	±	9.122	79.5	±	7.18	77.82	±	8.309	80.245	±	0.97	S	0.464
	LCHP		81.05	±	8.752	78.56	±	7.533	79.1	±	8.142	79.527	±	1.003	S×D	0.426
		PLA	81.83	±	8.005	80.54	±	7.159	79.23	±	7.593	80.637	±	1.072	T×D	0.223
		Ca	81.44	±	8.99	78.95	±	8.813	77.44	±	8.224	78.773	±	1.097	T×S	0.666
		Ca+D	82.56	±	9.991	78.41	±	7.731	77.03	±	8.466	79.384	±	1.077	T×S×D	0.093
	CTL	PLA	83.8	±	8.766	83.8	±	6.763	76.5	±	6.205				T	<0.001
		Ca	79	±	13.784	76	±	14.367	76	±	9.209
		Ca+D	81.45	±	6.758	78.82	±	9.152	75.82	±	8.507
	LCHC	PLA	82.14	±	6.395	79.43	±	7.165	77.43	±	7.939
		Ca	80.53	±	9.234	80.21	±	8.025	77.11	±	8.975
		Ca+D	87.45	±	10.811	78.36	±	6.054	79.55	±	8.092
	LCHP	PLA	79.64	±	9.287	79	±	7.169	84	±	6.512
		Ca	83.22	±	6.865	78.61	±	7.617	78.28	±	7.434
		Ca+D	79.08	±	10.647	78.08	±	8.339	75.83	±	8.963
	Time		81.9	±	8.95	79.29	±	7.977	77.88	±	8.089
Peak Oxygen Uptake	CTL		1.6442	±	0.20658	1.6308	±	0.23647	1.5946	±	0.27595	1.603	±	0.048	D	0.051
(L/min)	LCHC		1.7116	±	0.31198	1.7682	±	0.30098	1.742	±	0.2945	1.744	±	0.037	S	0.809
	LCHP		1.7402	±	0.23753	1.7773	±	0.24557	1.7168	±	0.24234	1.733	±	0.039	S×D	0.559
		PLA	1.6811	±	0.27969	1.6869	±	0.26163	1.6589	±	0.31656	1.671	±	0.041	T×D	0.806
		Ca	1.7386	±	0.28458	1.7874	±	0.28986	1.7326	±	0.27072	1.727	±	0.044	T×S	0.725
		Ca+D	1.6926	±	0.22057	1.7341	±	0.25474	1.6962	±	0.23637	1.706	±	0.041	T×S×D	0.782
	CTL	PLA	1.715	±	0.243	1.621	±	0.25584	1.619	±	0.27258				T	0.111
		Ca	1.678	±	0.21673	1.722	±	0.15579	1.532	±	0.38173
		Ca+D	1.5645	±	0.14895	1.5982	±	0.25643	1.6009	±	0.25022
	LCHC	PLA	1.6943	±	0.37371	1.7307	±	0.32476	1.72	±	0.39086
		Ca	1.7105	±	0.33184	1.7621	±	0.33266	1.7395	±	0.27496
		Ca+D	1.7355	±	0.19424	1.8264	±	0.21791	1.7745	±	0.19075
	LCHP	PLA	1.6336	±	0.16555	1.6909	±	0.17225	1.6173	±	0.25792
		Ca	1.785	±	0.25185	1.8322	±	0.27505	1.7811	±	0.21917
		Ca+D	1.7708	±	0.25802	1.7742	±	0.25098	1.7117	±	0.24928
	Time		1.7064	±	0.26385	1.7394	±	0.27149	1.6982	±	0.27568
Peak Oxygen Uptake	CTL		19.7052	±	3.72289	19.9304	±	3.60301	19.6044	±	3.78547	19.563	±	0.704	D	0.647
(ml/kg/min)	LCHC		18.9984	±	3.41642	20.7397	±	3.82677	20.61	±	3.82922	20.269	±	0.546	S	0.482
	LCHP		19.2245	±	3.94012	20.4458	±	4.08641	19.8356	±	4.28133	19.652	±	0.564	S×D	0.404
		PLA	19.2456	±	3.22805	19.8903	±	3.46792	19.6073	±	3.91434	19.513	±	0.603	T×D	0.116
		Ca	18.932	±	4.32231	20.487	±	4.1664	20.0363	±	3.93043	19.542	±	0.617	T×S	0.546
		Ca+D	19.6618	±	3.22196	20.9366	±	3.84987	20.6355	±	4.15246	20.429	±	0.606	T×S×D	0.352
	CTL	PLA	20.3363	±	2.29824	19.4013	±	3.1311	19.4489	±	3.52817				T	<0.001
		Ca	17.8866	±	5.22879	19.6053	±	2.36485	18.1275	±	3.32894
		Ca+D	20.1233	±	3.87774	20.5887	±	4.61657	20.5514	±	4.26543
	LCHC	PLA	19.5424	±	4.06213	20.7879	±	3.8743	20.8195	±	4.44913
		Ca	18.242	±	3.31419	20.0367	±	3.73807	19.8752	±	2.73515
		Ca+D	19.6126	±	2.65536	21.8927	±	3.98753	21.6127	±	4.65387
	LCHP	PLA	17.8763	±	2.41839	19.1924	±	3.26351	18.2083	±	3.30505
		Ca	20.0088	±	4.93352	21.2562	±	5.03182	20.8425	±	4.99826
		Ca+D	19.2839	±	3.26985	20.3792	±	3.04308	19.817	±	3.71571
	Time		19.2516	±	3.66581	20.437	±	3.9 *	20.0841	±	4.0 *
Data presented as mean ± standard Deviations. CTL = no diet + exercise control, LCHC = low calorie high carbohydrate diet, LCHP = low calorie high protein diet, PLA = placebo, Ca = calcium as carbonate, Ca+D = calcium as citrate malate with Vitamin D, T = time , S = supplement, D = diet. The overall GLM multivariate analysis revealed Wilks' Lambda time (p<0.001), time x diet (p<0.001), time x sup…

## Sheet: S6. Strength
Supplemental Table 6. Muscular strength and endurance.
Variable	Diet	Supplement	Baseline			10 Weeks			14 Weeks			Mean (SEM)			P-level
Bench Press 1RM	CTL		26.8076	±	4.95355	28.8614	±	3.94111	29.51	±	4.48289	28.627	±	1.212	D	0.629
(kg)	LCHC		28.1858	±	6.10011	29.51	±	6.06683	30.8972	±	6.09776	29.696	±	0.906	S	0.485
	LCHP		27.9149	±	6.21354	30.6143	±	6.60994	31.4732	±	6.87614	30.061	±	0.875	S×D	0.532
		PLA	28.2004	±	4.59295	30.8196	±	5.99463	32.1292	±	6.72448	30.26	±	1.114	T×D	0.83
		Ca	27.6406	±	5.60149	28.5085	±	5.4809	29.3097	±	4.97858	28.51	±	0.988	T×S	0.504
		Ca+D	27.5738	±	7.04958	30.3112	±	6.11873	31.3126	±	6.46366	29.615	±	0.916	T×S×D	0.685
	CTL	PLA	28.602	±	3.44263	29.51	±	3.21026	30.418	±	4.70717				T	< 0.001
		Ca	27.24	±	2.03035	29.8883	±	0.92672	29.1317	±	4.40559
		Ca+D	25.651	±	6.60081	27.921	±	5.2478	29.283	±	4.83912
	LCHC	PLA	28.5011	±	5.08995	31.2756	±	5.53454	33.0411	±	7.62321
		Ca	28.9047	±	7.30375	27.8453	±	6.03439	30.1153	±	5.03705
		Ca+D	27.0508	±	5.42891	30.2667	±	6.4448	30.2667	±	6.22293
	LCHP	PLA	27.8075	±	4.94735	31.0233	±	7.3927	32.1583	±	7.10183
		Ca	26.3669	±	4.30088	28.6369	±	6.18469	28.4623	±	5.37303
		Ca+D	29.6992	±	8.6822	32.3475	±	6.20722	34.05	±	7.37154
	Time		27.7713	±	5.87458	29.7998	±	5.9 *	30.814	±	6.1 *
Bench Press LV	CTL		150.685	±	44.1716	173.277	±	68.4936	173.06	±	60.4132	168.392	±	12.157	D	0.334
(kg)	LCHC		165.584	±	91.8863	148.054	±	71.5477	145.772	±	57.2091	158.173	±	9.093	S	0.024
	LCHP		183.379	±	97.764	173.17	±	71.1296	173.87	±	78.2656	177.022	±	8.783	S×D	0.749
		PLA	206.046	±	119.094	200.982	±	91.0114	175.838	±	71.1817	192.134	±	11.176	T×D	0.306
		Ca	141.875	±	58.6251	153.692	±	59.6791	155.362	±	59.3319	153.44	±	10 †	T×S	0.196
		Ca+D	168.514	±	70.7143	144.853	±	53.0749	160.623	±	73.0183	158.013	±	9 ‡	T×S×D	0.417
	CTL	PLA	162.986	±	36.0494	206.57	±	54.5745	185.686	±	39.5267				T	0.949
		Ca	135.443	±	57.1692	171.763	±	64.8706	178.195	±	42.8724
		Ca+D	153.679	±	41.1539	157.538	±	76.6231	163.667	±	78.6821
	LCHC	PLA	211.11	±	124.426	200.264	±	116.529	158.396	±	61.508
		Ca	138.319	±	59.7049	126.363	±	37.8452	123.791	±	48.2827
		Ca+D	165.521	±	91.4245	136.011	±	39.4894	163.78	±	59.6004
	LCHP	PLA	220.19	±	139.359	199.192	±	88.5915	184.816	±	88.4027
		Ca	148.947	±	61.9696	176.885	±	68.4865	181.251	±	62.948
		Ca+D	183.87	±	69.2122	143.124	±	43.0459	154.928	±	85.5737
	Time		169.26	±	86.3676	163.575	±	71.0285	162.928	±	67.6205
Leg Press 1RM	CTL		149.82	±	48.5907	156.522	±	54.4444	164.197	±	43.7429	161.052	±	8.322	D	0.534
(kg)	LCHC		142.442	±	32.1365	152.973	±	40.6044	151.523	±	37.7565	150.319	±	6.225	S	0.32
	LCHP		139.697	±	36.3145	153.317	±	32.7672	158.47	±	34.8512	150.695	±	6.013	S×D	0.279
		PLA	148.772	±	33.9696	162.742	±	38.3611	164.575	±	40.1848	163.027	±	7.651	T×D	0.356
		Ca	140.273	±	31.5174	152.023	±	38.4562	150.755	±	33.8412	150.009	±	6.786	T×S	0.568
		Ca+D	141.341	±	45.8562	149.019	±	45.1513	157.698	±	40.1283	149.03	±	6.291	T×S×D	0.888
	CTL	PLA	180.692	±	24.5328	179.784	±	36.3342	177.514	±	28.821				T	<0.001
		Ca	155.873	±	31.4759	159.278	±	39.5115	165.71	±	50.0637
		Ca+D	130.752	±	58.9151	143.237	±	68.0533	156.63	±	48.2371
	LCHC	PLA	155.873	±	31.982	166.971	±	42.9971	164.701	±	46.7299
		Ca	142.556	±	34.737	150.728	±	41.208	146.037	±	29.7048
		Ca+D	132.227	±	27.2937	145.28	±	38.8381	148.496	±	40.3925
	LCHP	PLA	130.147	±	27.8746	152.468	±	35.4695	159.089	±	40.8767
		Ca	130.438	±	26.041	150.169	±	37.459	149.296	±	30.5559
		Ca+D	159.278	±	46.6904	157.576	±	26.3209	167.791	±	33.0298
	Time		143.01	±	37.7077	153.901	±	40.9 *	157.089	±	38 *
Leg Press LV	CTL		1529.98	±	950.788	1906.26	±	1681.03	1782.27	±	1192.03	1657.12	±	194.95	D	0.357
(kg/)	LCHC		1472.1	±	854.251	1460.4	±	699.574	1274.91	±	647.045	1413.49	±	145.825	S	0.809
	LCHP		1725.69	±	1033.89	1680.13	±	969.704	1657.87	±	689.905	1691.53	±	140.847	S×D	0.573
		PLA	1719.96	±	1284.22	1657.19	±	1087.18	1563.03	±	859.676	1574.76	±	179.23	T×D	0.462
		Ca	1534.92	±	738.165	1532.25	±	738.319	1415.21	±	581.02	1524.26	±	158.957	T×S	0.504
		Ca+D	1531.45	±	843.674	1752.57	±	1368.88	1644.4	±	1014.34	1663.12	±	147.368	T×S×D	0.113
	CTL	PLA	1268.93	±	545.221	1533.16	±	607.393	1194.47	±	425.585				T	0.47
		Ca	1729.36	±	810.705	1525.44	±	545.339	1637.43	±	703.285
		Ca+D	1540.88	±	1202.97	2321.3	±	2363.28	2163.08	±	1560.54
	LCHC	PLA	1595.31	±	1064.79	1433.88	±	692.117	1522.16	±	788.894
		Ca	1460.82	±	885.564	1467.78	±	834.667	1225.8	±	650.487
		Ca+D	1393.78	±	692.793	1471.07	±	566.893	1150.85	±	520.453
	LCHP	PLA	2001.38	±	1619.87	1876.34	±	1450.37	1747.24	±	1030.06
		Ca	1530.68	±	532.798	1609.78	±	742.053	1531.2	±	380.136
		Ca+D	1661.26	±	657.445	1560.13	±	556.417	1705.72	±	555.764
	Time		1584.85	±	946.737	1646.5	±	1088.57	1538.99	±	832.688
Data presented as mean ± standard Deviations. CTL = no diet + exercise control, LCHC = low calorie high carbohydrate diet, LCHP = low calorie high protein diet, PLA = placebo, Ca = calcium as carbonate, Ca+D = calcium as citrate malate with Vitamin D, T = time , S = supplement, D = diet, 1RM = 1 repetition maxium, LV = lifting volume. The overall GLM multivariate analysis revealed Wilks' Lambda t…

## Sheet: S7. Glucose & Lipids
Supplemental Table 7. Serum glucose and lipids.
Variable	Diet	Supplement	Baseline			10 Weeks			14 Weeks			Mean (SEM)			P-level
Glucose	CTL		98.08	±	12.884	96.54	±	19.748	99.71	±	15.101	98.204	±	2.447	D	0.888
(mg/dl)	LCHC		99.9	±	12.004	97.78	±	12.24	94.34	±	15.998	97.356	±	1.84	S	0.968
	LCHP		100.44	±	14.425	98.77	±	14.613	96.15	±	12.417	98.622	±	1.896	S×D	0.447
		PLA	101.62	±	13.495	97.09	±	15.294	96.29	±	13.866	98.202	±	2.045	T×D	0.314
		Ca	98.77	±	12.346	99.49	±	17.2	96.2	±	15.539	98.344	±	2.167	T×S	0.773
		Ca+D	98.71	±	13.496	97	±	12.41	96.29	±	14.576	97.635	±	2.024	T×S×D	0.916
	CTL	PLA	99.44	±	10.37	94.11	±	14.313	96.33	±	8.485				T	0.166
		Ca	99	±	11.367	96.67	±	36.242	101.17	±	19.833
		Ca+D	96.11	±	16.789	98.89	±	9.089	102.11	±	17.801
	LCHC	PLA	101.54	±	10.837	96.38	±	14.717	95.92	±	19.797
		Ca	101.5	±	16.076	102.29	±	11.159	95.21	±	15.577
		Ca+D	96.79	±	7.787	94.57	±	10.082	92	±	13.185
	LCHP	PLA	103.33	±	18.247	100.08	±	17.286	96.67	±	9.829
		Ca	96.13	±	8.314	98	±	10.961	95.13	±	14.417
		Ca+D	102.92	±	16.025	98.42	±	16.828	96.92	±	13.007
	Time		99.68	±	13.062	97.87	±	14.993	96.26	±	14.541
Total Cholesterol	CTL		236.21	±	40.277	221.25	±	50.584	217.63	±	34.032	223.852	±	6.707	D	0.024
(mg/dl)	LCHC		210.46	±	31.651	201.76	±	33.316	199.8	±	37.018	204.131	±	5 †^	S	0.635
	LCHP		229.79	±	40.535	216.82	±	34.608	218.15	±	36.365	221.148	±	5.195	S×D	0.537
		PLA	228.35	±	43.604	214.59	±	33.698	215.24	±	40.33	220.742	±	5.603	T×D	0.869
		Ca	223	±	37.865	213.43	±	39.31	208.43	±	37.209	214.571	±	5.937	T×S	0.917
		Ca+D	219.74	±	34.049	207.77	±	43.753	208.86	±	33.493	213.818	±	5.546	T×S×D	1
	CTL	PLA	245.89	±	44.868	225	±	34.886	225.67	±	39.443				T	< 0.001
		Ca	223.33	±	33.5	215.67	±	58.473	204.33	±	39.637
		Ca+D	235.11	±	41.453	221.22	±	62.954	218.44	±	24.208
	LCHC	PLA	215	±	40.108	207.85	±	37.614	204.69	±	49.421
		Ca	209.64	±	29.723	200.79	±	30.136	196.71	±	21.204
		Ca+D	207.07	±	26.084	197.07	±	33.754	198.36	±	38.416
	LCHP	PLA	229.67	±	44.951	214.08	±	28.903	218.83	±	29.139
		Ca	235.33	±	43.811	224.33	±	37.404	221	±	45.499
		Ca+D	223	±	33.472	210.17	±	37.258	213.92	±	32.458
	Time		223.65	±	38.441	211.9	±	39 *	210.8	±	37 *
HDL	CTL		53.67	±	15.344	51.42	±	15.435	50.04	±	10.361	51.593	±	2.776	D	0.11
(mg/dl)	LCHC		57.2	±	15.424	52.17	±	15.58	51.37	±	13.116	53.559	±	2.087	S	0.648
	LCHP		61.28	±	15.879	58.18	±	14.506	56.41	±	16.024	58.422	±	2.151	S×D	0.461
		PLA	60.76	±	16.019	54.47	±	14.675	53.12	±	14.122	55.851	±	2.319	T×D	0.868
		Ca	59.17	±	17.902	55.31	±	16.756	53.51	±	15.903	54.864	±	2.458	T×S	0.218
		Ca+D	53.89	±	12.302	52.97	±	14.76	52.23	±	11.72	52.859	±	2.296	T×S×D	0.99
	CTL	PLA	56.11	±	18.135	50.11	±	13.28	49.22	±	11.032				T	< 0.001
		Ca	52.33	±	18.129	51.5	±	23.27	48.17	±	10.944
		Ca+D	52.11	±	11.483	52.67	±	12.903	52.11	±	10.191
	LCHC	PLA	58.46	±	14.615	51.31	±	15.337	48.69	±	14.688
		Ca	57.29	±	16.429	50.93	±	13.059	50.43	±	11.889
		Ca+D	55.93	±	16.174	54.21	±	18.771	54.79	±	12.968
	LCHP	PLA	66.75	±	15.316	61.17	±	13.597	60.83	±	13.19
		Ca	63.67	±	19.107	60.93	±	16.455	58.53	±	19.784
		Ca+D	52.83	±	7.322	51.75	±	11.498	49.33	±	11.523
	Time		57.91	±	15.707	54.25	±	15.3 *	52.95	±	13.9 *
LDL	CTL		145.208	±	24.5711	129.83	±	35.41	128.71	±	24.466	133.846	±	5.314	D	0.12
(mg/dl)	LCHC		123.317	±	28.1367	120.39	±	30.248	116.95	±	31.435	120.349	±	3.995	S	0.801
	LCHP		133.974	±	29.2147	123.92	±	25.215	125.03	±	25.026	127.628	±	4.116	S×D	0.461
		PLA	134.853	±	32.4898	124.56	±	25.804	124.91	±	29.473	128.868	±	4.439	T×D	0.297
		Ca	129.086	±	24.2237	123.66	±	27.996	119.74	±	27.149	124.796	±	4.704	T×S	0.875
		Ca+D	133.229	±	29.7065	123.49	±	35.274	123.49	±	27.281	128.158	±	4.394	T×S×D	0.322
	CTL	PLA	148.111	±	27.5247	130.22	±	25.782	130.89	±	28.401				T	< 0.001
		Ca	135.167	±	19.395	127.5	±	36.904	121.17	±	30.446
		Ca+D	149	±	25.3328	131	±	45.643	131.56	±	16.667
	LCHC	PLA	127.462	±	34.8774	126.77	±	30.222	122.69	±	36.727
		Ca	122.929	±	21.9246	118.21	±	26.933	114.79	±	22.018
		Ca+D	119.857	±	28.3219	116.64	±	34.435	113.79	±	35.521
	LCHP	PLA	132.917	±	32.8065	117.92	±	20.917	122.83	±	22.538
		Ca	132.4	±	27.9075	127.2	±	26.344	123.8	±	31.076
		Ca+D	137	±	29.4341	125.83	±	28.594	128.75	±	20.1
	Time		132.365	±	28.7949	123.89	±	30 *	122.69	±	28 *
Triglycerides	CTL		162.79	±	73.189	187.33	±	99.133	169.29	±	82.905	171.642	±	13.202	D	0.008
(mg/dl)	LCHC		124.34	±	54 †	121.51	±	50 †	112.34	±	52 †^	119.591	±	10 †^	S	0.404
	LCHP		159.05	±	86.619	134.62	±	62 †	150.59	±	89.021	145.6	±	10.227	S×D	0.552
		PLA	146.35	±	60.213	149.35	±	84.159	142.21	±	74.727	150.684	±	11.029	T×D	0.045
		Ca	163.17	±	95.983	142.6	±	67.182	149.89	±	101.79	152.748	±	11.687	T×S	0.226
		Ca+D	129.17	±	55.638	133.11	±	65.82	127.46	±	48.263	133.401	±	10.916	T×S×D	0.08
	CTL	PLA	178.22	±	71.636	217.22	±	113.658	193.67	±	95.407				T	0.675
		Ca	174	±	98.267	143	±	86.2	162	±	107.839
		Ca+D	139.89	±	57.281	187	±	90.623	149.78	±	47.468
	LCHC	PLA	128.46	±	48.399	135.85	±	59.951	118.15	±	65.18
		Ca	123	±	56.066	124.14	±	48.069	114.86	±	51.782
		Ca+D	121.86	±	60.831	105.57	±	39.704	104.43	±	41.188
	LCHP	PLA	141.83	±	57.945	113.08	±	50.126	129.67	±	49.758
		Ca	196.33	±	114.734	159.67	±	74.222	177.73	±	128.059
		Ca+D	129.67	±	51.443	124.83	±	46.246	137.58	±	48.598
	Time		146.23	±	73.627	141.62	±	72.345	139.83	±	77.888
Data presented as mean ± standard Deviations. CTL = no diet + exercise control, LCHC = low calorie high carbohydrate diet, LCHP = low calorie high protein diet, PLA = placebo, Ca = calcium as carbonate, Ca+D = calcium as citrate malate with Vitamin D, T = time , S = supplement, D = diet. The overall GLM multivariate analysis revealed Wilks' Lambda time (p=0.001), time x diet (p<0.023), time x sup…
